# Supplementary material for: LNA blockers for improved amplification selectivity
Source: Sci Rep. 2023 Mar 24;13:4858. doi: 10.1038/s41598-023-31871-7 (PMC10038989; doi:10.1038/s41598-023-31871-7)
Supplement: Supplementary file 2 — Supplementary Information 2. [file 41598_2023_31871_MOESM2_ESM.xlsx]

## Sheet: Sheet1
No_LNA_18	1	2	3	4	5	6	7	8	9	10	11	12	13	14	15	16	17	18
No_LNA_18_0mm_count
R	4609	4609	4609	4609	4609	4609	4609	4609	4609	4609	4609	4609	4609	4609	4609	4609	4609	4609
T	0	0	0	0	0	0	0	0	0	0	0	0	0	0	0	0	0	0
A	0	0	0	0	0	0	0	0	0	0	0	0	0	0	0	0	0	0
C	0	0	0	0	0	0	0	0	0	0	0	0	0	0	0	0	0	0
G	0	0	0	0	0	0	0	0	0	0	0	0	0	0	0	0	0	0
No_LNA_18_1mm_count
R	19494	20154	20248	19955	19414	20236	20460	19722	20275	19723	19453	20041	19573	19771	19518	20257	20190	19587
T	364	0	257	305	466	282	193	0	280	0	415	360	398	0	484	286	256	0
A	713	318	258	156	0	206	158	252	228	295	0	261	0	294	0	240	222	331
C	0	207	300	0	580	339	252	581	0	535	661	401	560	552	607	0	395	562
G	492	384	0	647	603	0	0	508	280	510	534	0	532	446	454	280	0	583
No_LNA_18_2mm_count
R	41041	43506	43421	42340	40170	43959	44465	41627	43710	41573	40117	42961	40748	41543	40770	43952	43654	40891
T	1618	0	1373	1289	2070	1236	1025	0	1279	0	1946	1499	1921	0	2195	1210	1252	0
A	2858	1221	1280	826	0	860	693	1095	1080	1458	0	1205	0	1459	0	995	937	1539
C	0	1095	1454	0	2662	1473	1345	2531	0	2235	2960	1863	2617	2426	2669	0	1685	2647
G	2011	1706	0	3073	2626	0	0	2275	1459	2262	2505	0	2242	2100	1894	1371	0	2451
No_LNA_18_3mm_count
R	55146	59900	59724	57450	53826	61201	61988	56255	60702	56337	53700	59160	54490	56408	54657	61141	60603	55477
T	3770	0	3063	2862	4242	2785	2571	0	2908	0	4077	3313	4108	0	4621	2737	2788	0
A	6003	2713	2992	2011	0	1919	1655	2525	2477	3145	0	2678	0	3062	0	2321	2139	3189
C	0	2715	3432	0	5646	3306	2997	5375	0	5029	6057	4060	5695	5227	5572	0	3681	5665
G	4292	3883	0	6888	5497	0	0	5056	3124	4700	5377	0	4918	4514	4361	3012	0	4880
No_LNA_18_4mm_count
R	52506	58501	58632	55596	51320	61339	62680	54908	60404	54804	51636	59019	52563	55024	52618	60998	60879	53827
T	5698	0	4576	4113	5991	3962	3379	0	4076	0	5678	4572	5740	0	6450	3940	3898	0
A	8520	3878	4299	2987	0	2741	2291	3439	3530	4424	0	3572	0	4214	0	3354	2760	4343
C	0	4582	5154	0	7826	4619	4311	7600	0	6928	8156	5498	7657	7281	7610	0	5124	7673
G	5937	5700	0	9965	7524	0	0	6714	4651	6505	7191	0	6701	6142	5983	4369	0	6818
No_LNA_18_5mm_count
R	37645	42638	43184	40936	37101	46314	47644	40547	45111	40193	37323	44088	38102	40898	38429	46079	45748	39134
T	6030	0	4777	4040	5817	4022	3530	0	4191	0	5581	4587	5457	0	6050	3948	3920	0
A	8421	3940	4502	2948	0	2702	2250	3203	3632	4422	0	3607	0	4115	0	3441	2901	4391
C	0	5246	5315	0	7816	4740	4354	7553	0	6815	7977	5496	7548	6788	7397	0	5209	7612
G	5682	5954	0	9854	7044	0	0	6475	4844	6348	6897	0	6671	5977	5902	4310	0	6641
No_LNA_18_6mm_count
R	20940	24445	24937	23373	20984	27689	28533	23211	26709	23345	21516	26034	21988	23488	21936	27258	27284	22494
T	4618	0	3696	3072	4375	2965	2733	0	3163	0	4023	3424	3960	0	4532	3154	2855	0
A	6390	3007	3518	2326	0	2109	1815	2517	2817	3166	0	2750	0	3054	0	2568	2155	3343
C	0	4364	4196	0	5832	3584	3266	5715	0	5090	5756	4139	5643	5221	5448	0	4053	5720
G	4399	4531	0	7576	5156	0	0	4904	3658	4746	5052	0	4756	4584	4431	3367	0	4790
No_LNA_18_7mm_count
R	8916	10604	11047	10073	9131	12600	13073	10444	12136	10333	9423	11926	9557	10478	9780	12417	12479	9975
T	2788	0	2160	1900	2453	1758	1617	0	1758	0	2252	1987	2265	0	2410	1817	1698	0
A	3608	1754	2100	1269	0	1198	1012	1444	1678	1794	0	1422	0	1634	0	1468	1239	1825
C	0	2645	2365	0	3212	2116	1970	3155	0	2893	3152	2337	3169	2983	3021	0	2256	3239
G	2360	2669	0	4430	2876	0	0	2629	2100	2652	2845	0	2681	2577	2461	1970	0	2633
No_LNA_18_8mm_count
R	3035	3713	3918	3607	3214	4705	4930	3638	4399	3644	3267	4337	3297	3723	3370	4469	4613	3431
T	1217	0	988	730	1062	807	653	0	807	0	998	891	966	0	1071	869	697	0
A	1652	766	983	583	0	493	444	638	700	807	0	612	0	695	0	669	556	814
C	0	1224	1042	0	1419	926	904	1472	0	1282	1431	1091	1393	1364	1328	0	1065	1441
G	1027	1228	0	2011	1236	0	0	1183	1025	1198	1235	0	1275	1149	1162	924	0	1245
No_LNA_18_9mm_count
R	775	1000	1102	1014	873	1367	1458	988	1290	978	851	1248	898	1033	915	1263	1346	915
T	418	0	348	241	382	253	210	0	252	0	346	307	322	0	340	280	269	0
A	590	269	341	196	0	167	156	217	259	300	0	212	0	224	0	245	186	314
C	0	435	355	0	511	359	322	508	0	434	491	379	486	471	480	0	345	513
G	363	442	0	695	380	0	0	433	345	434	458	0	440	418	411	358	0	404
No_LNA_18_10mm_count
R	132	200	225	218	185	298	348	225	282	208	209	278	184	238	210	270	307	191
T	139	0	111	84	99	64	51	0	62	0	69	66	98	0	88	84	66	0
A	165	85	98	53	0	55	39	69	72	82	0	71	0	54	0	66	47	77
G	90	126	0	171	106	0	0	103	110	121	126	0	102	93	109	106	0	92
C	0	115	92	0	136	109	88	129	0	115	122	111	142	141	119	0	106	166
F2 18	1	2	3	4	5	6	7	8	9	10	11	12	13	14	15	16	17	18
F2_18_0mm_count
R	2762	2762	2762	2762	2762	2762	2762	2762	2762	2762	2762	2762	2762	2762	2762	2762	2762	2762
T	0	0	0	0	0	0	0	0	0	0	0	0	0	0	0	0	0	0
A	0	0	0	0	0	0	0	0	0	0	0	0	0	0	0	0	0	0
C	0	0	0	0	0	0	0	0	0	0	0	0	0	0	0	0	0	0
G	0	0	0	0	0	0	0	0	0	0	0	0	0	0	0	0	0	0
F2_18_1mm_count
R	27229	27741	27309	26671	25449	26999	27375	26612	26746	26600	25533	26666	26220	26454	26034	26991	27825	27343
T	227	0	350	482	773	490	391	0	547	0	724	617	584	0	816	445	159	0
A	524	181	308	353	0	230	172	298	439	365	0	331	0	462	0	382	122	208
C	0	127	374	0	1053	622	403	615	0	521	1090	727	680	603	794	0	235	375
G	361	292	0	835	1066	0	0	816	609	855	994	0	857	822	697	523	0	415
F2_18_2mm_count
R	85117	88207	86837	84987	78647	86758	88081	83307	86215	82621	78891	84629	80642	82587	80390	87298	88431	84979
T	2301	0	2701	2786	4603	2925	2549	0	3023	0	4125	3533	4023	0	4923	2614	2149	0
A	4268	2037	2425	1926	0	1753	1465	2228	2473	3037	0	2593	0	3000	0	2157	1587	2245
C	0	1603	2951	0	5831	3478	2819	4554	0	4526	6350	4159	5169	4779	5374	0	2747	3849
G	3228	3067	0	5215	5833	0	0	4825	3203	4730	5548	0	5080	4548	4227	2845	0	3841
F2_18_3mm_count
R	128217	136778	135778	131577	120625	137734	140217	128897	136577	127287	121078	133301	123580	128303	123769	138714	138226	128377
T	7690	0	7065	6408	10297	6819	6141	0	7002	0	9672	7884	9681	0	10898	6478	6180	0
A	12294	5964	6531	4668	0	4545	3831	5311	5936	7440	0	6374	0	7108	0	5317	4636	6620
C	0	5701	7895	0	13427	8171	7080	11796	0	11561	14202	9710	12523	11733	12722	0	8227	11553
G	9068	8826	0	14616	12920	0	0	11265	7754	10981	12317	0	11485	10125	9880	6760	0	10719
F2_18_4mm_count
R	125531	137379	137481	132058	120075	142776	146090	129959	140733	128674	120851	137441	123457	129121	123895	143519	141944	127430
T	12827	0	10933	9474	14288	9564	8582	0	10006	0	13468	10991	13398	0	14863	9370	9256	0
A	18866	9033	9993	6942	0	6787	5557	7682	8694	10502	0	8833	0	10150	0	7724	6933	10027
C	0	10783	12194	0	18744	11474	10372	17490	0	16274	19262	13336	17912	16898	17767	0	12468	17612
G	13377	13406	0	22127	17494	0	0	15470	11168	15151	17020	0	15834	14432	14076	9988	0	15532
F2_18_5mm_count
R	90122	100563	101826	96488	87791	108957	111516	96208	106779	94905	88430	103745	90400	95746	90838	108970	107659	92998
T	13904	0	11332	9643	13827	9553	8859	0	9851	0	13037	11085	12852	0	14483	9395	9376	0
A	18847	9413	10542	6987	0	6564	5642	7790	8559	10497	0	8706	0	9849	0	7857	6820	10187
C	0	12595	12757	0	18317	11383	10440	17435	0	16056	18435	12921	17421	16480	17170	0	12602	17798
G	13584	13886	0	23339	16522	0	0	15024	11268	14999	16555	0	15784	14382	13966	10235	0	15474
F2_18_6mm_count
R	48846	55765	57239	54062	48324	63036	65274	54227	61244	53356	49415	59800	50399	54130	50634	62716	62260	52113
T	10708	0	8498	7095	10046	7128	6225	0	7311	0	9412	7959	9179	0	10370	7163	6902	0
A	14177	7026	8308	5164	0	4844	4136	5495	6474	7370	0	6206	0	7034	0	5943	5085	7490
C	0	10124	9525	0	13431	8562	7935	12870	0	11923	12928	9605	12733	11998	12320	0	9323	12782
G	9839	10655	0	17249	11769	0	0	10978	8541	10921	11815	0	11259	10408	10246	7748	0	11185
F2_18_7mm_count
R	20962	24510	25574	24154	21277	29190	30404	24294	28143	23858	21920	27644	22042	24203	22680	28880	28960	22756
T	6325	0	5151	4077	5575	4145	3614	0	4125	0	5294	4648	5332	0	5646	4192	3838	0
A	8183	4063	4892	2929	0	2718	2454	3194	3686	4215	0	3295	0	3833	0	3372	2900	4329
C	0	6246	5424	0	7569	4988	4569	7393	0	6785	7290	5454	7293	6870	6978	0	5343	7545
G	5571	6222	0	9881	6620	0	0	6160	5087	6183	6537	0	6374	6135	5737	4597	0	6411
F2_18_8mm_count
R	6739	8199	8603	8036	7293	10493	10949	8345	9877	8188	7425	9793	7464	8313	7583	10331	10240	7719
T	2831	0	2375	1751	2360	1789	1546	0	1774	0	2200	1984	2146	0	2411	1793	1718	0
A	3532	1761	2135	1274	0	1193	1062	1348	1659	1804	0	1399	0	1592	0	1421	1240	1918
C	0	2830	2446	0	3168	2084	2002	3180	0	2889	3177	2383	3162	2947	3012	0	2361	3260
G	2457	2769	0	4498	2738	0	0	2686	2249	2678	2757	0	2787	2707	2553	2014	0	2662
F2_18_9mm_count
R	1643	2043	2323	2153	1852	2904	3074	2256	2703	2169	1965	2761	1864	2172	2028	2809	2845	1971
T	977	0	770	579	806	589	502	0	584	0	745	591	729	0	780	612	581	0
A	1239	603	738	394	0	390	320	431	568	614	0	463	0	543	0	469	407	645
C	0	1049	784	0	1058	732	719	1055	0	940	985	800	1097	980	985	0	782	1133
G	756	920	0	1489	899	0	0	873	760	892	920	0	925	920	822	725	0	866
F2_18_10mm_count
R	303	382	444	413	364	564	634	425	573	390	376	580	352	444	363	560	588	333
T	229	0	189	135	193	136	124	0	125	0	165	154	178	0	197	150	133	0
A	302	168	174	109	0	111	89	110	123	144	0	102	0	122	0	121	101	172
C	0	232	204	0	232	200	164	278	0	262	264	175	242	222	242	0	189	287
G	177	229	0	354	222	0	0	198	190	215	206	0	239	223	209	180	0	219
R2_18	1	2	3	4	5	6	7	8	9	10	11	12	13	14	15	16	17	18
R2_18_0mm_count
R	2170	2170	2170	2170	2170	2170	2170	2170	2170	2170	2170	2170	2170	2170	2170	2170	2170	2170
T	0	0	0	0	0	0	0	0	0	0	0	0	0	0	0	0	0	0
A	0	0	0	0	0	0	0	0	0	0	0	0	0	0	0	0	0	0
C	0	0	0	0	0	0	0	0	0	0	0	0	0	0	0	0	0	0
G	0	0	0	0	0	0	0	0	0	0	0	0	0	0	0	0	0	0
R2_18_1mm_count
R	20447	20706	20530	20499	19784	20319	20515	20059	20459	19841	19508	20053	19555	19684	19395	20485	20482	20238
T	214	0	273	230	416	343	261	0	276	0	476	438	498	0	611	282	246	0
A	370	207	271	157	0	230	171	254	258	373	0	315	0	388	0	227	209	240
C	0	126	253	0	621	435	380	558	0	577	785	521	719	698	777	0	390	489
G	296	288	0	441	506	0	0	456	334	536	558	0	555	557	544	333	0	360
R2_18_2mm_count
R	52539	54972	54322	53373	50317	54373	54937	52154	54357	51660	50151	53151	50567	51748	50389	54819	54384	52123
T	1673	0	1650	1521	2567	1703	1519	0	1780	0	2406	2125	2469	0	2973	1547	1653	0
A	2977	1309	1568	1081	0	1217	1057	1308	1486	1948	0	1594	0	1872	0	1343	1222	1711
C	0	1108	1856	0	3262	2103	1883	3141	0	2977	3747	2526	3452	3227	3421	0	2137	2908
G	2207	2007	0	3421	3250	0	0	2793	1773	2811	3092	0	2908	2549	2613	1687	0	2654
R2_18_3mm_count
R	74655	80193	79772	77398	71923	81346	82808	75689	80791	75217	71925	79106	73054	75442	73133	81711	80922	74965
T	4741	0	4220	3711	5892	3977	3465	0	4075	0	5536	4478	5567	0	6198	3719	3818	0
A	7720	3598	4021	2744	0	2693	2295	3266	3443	4374	0	3572	0	4331	0	3180	2819	4158
C	0	3644	4657	0	7661	4654	4102	7248	0	6784	8148	5514	7437	7000	7598	0	5111	7055
G	5554	5235	0	8817	7194	0	0	6467	4361	6295	7061	0	6612	5897	5741	4060	0	6492
R2_18_4mm_count
R	72325	79543	79625	76499	70101	83154	84789	75238	81971	74744	70782	79958	71773	75209	72056	83389	82497	73831
T	7643	0	6337	5463	8306	5605	4997	0	5713	0	7722	6330	7709	0	8510	5424	5343	0
A	11224	5400	6100	4134	0	3712	3220	4665	5015	6072	0	5000	0	5928	0	4456	4027	6058
C	0	6335	7044	0	10850	6635	6100	10219	0	9487	11021	7818	10486	9775	10374	0	7239	10244
G	7914	7828	0	13010	9849	0	0	8984	6407	8803	9581	0	9138	8194	8166	5837	0	8973
R2_18_5mm_count
R	51809	58184	58899	55753	50811	63111	64660	55680	61823	55247	51757	60357	52337	55768	52828	62923	62466	54342
T	8007	0	6536	5784	7992	5565	5033	0	5740	0	7282	6286	7647	0	8401	5627	5325	0
A	11333	5557	6356	4143	0	3859	3351	4431	5189	5962	0	4937	0	5632	0	4631	4123	5918
C	0	7302	7344	0	10664	6600	6091	10228	0	9404	10574	7555	10220	9597	10016	0	7221	10098
G	7986	8092	0	13455	9668	0	0	8796	6383	8522	9522	0	8931	8138	7890	5954	0	8777
R2_18_6mm_count
R	28857	32883	33391	31324	28475	37072	38272	31893	35973	31443	29249	35332	29676	31953	29956	36960	36597	30686
T	6189	0	5210	4289	5959	4171	3851	0	4268	0	5510	4639	5519	0	6157	4282	4086	0
A	8555	4210	4779	3074	0	2820	2480	3326	3823	4389	0	3550	0	4171	0	3474	2983	4519
C	0	5802	5786	0	7786	5103	4563	7677	0	6860	7644	5645	7447	6973	7273	0	5500	7520
G	5565	6271	0	10479	6946	0	0	6270	5102	6474	6763	0	6524	6069	5780	4450	0	6441
R2_18_7mm_count
R	12204	14386	15044	13845	12443	17092	17724	14134	16668	14120	13011	16172	12912	14280	13445	16912	16928	13615
T	3744	0	2942	2431	3295	2497	2184	0	2372	0	2985	2750	3125	0	3313	2496	2359	0
A	4933	2361	2772	1838	0	1643	1450	1925	2084	2468	0	1925	0	2279	0	2033	1630	2490
C	0	3747	3327	0	4475	2853	2727	4422	0	3801	4262	3238	4345	4058	3916	0	3168	4340
G	3204	3591	0	5971	3872	0	0	3604	2961	3696	3827	0	3703	3468	3411	2644	0	3640
R2_18_8mm_count
R	3875	4693	5028	4683	4154	6032	6287	4782	5788	4767	4364	5628	4404	4919	4519	5909	5979	4509
T	1633	0	1364	1001	1443	1041	912	0	989	0	1262	1114	1242	0	1421	1080	937	0
A	2157	1030	1265	757	0	700	610	816	926	1133	0	870	0	893	0	891	739	1102
C	0	1682	1375	0	1823	1259	1223	1920	0	1623	1825	1420	1855	1734	1652	0	1377	1846
G	1367	1627	0	2591	1612	0	0	1514	1329	1509	1581	0	1531	1486	1440	1152	0	1575
R2_18_9mm_count
R	1023	1278	1458	1353	1200	1831	1877	1355	1628	1321	1211	1664	1216	1415	1233	1716	1789	1253
T	588	0	466	347	479	353	311	0	374	0	460	409	430	0	484	390	349	0
A	764	386	450	265	0	234	229	314	374	377	0	262	0	309	0	316	280	394
C	0	622	495	0	645	451	452	666	0	578	644	534	663	634	638	0	451	651
G	494	583	0	904	545	0	0	534	493	593	554	0	560	511	514	447	0	571
R2_18_10mm_count
R	184	239	292	293	255	399	437	287	356	275	253	373	246	299	241	373	365	249
T	171	0	156	110	122	80	79	0	93	0	108	91	107	0	114	103	93	0
A	198	124	100	64	0	77	57	60	102	98	0	68	0	100	0	83	70	100
C	0	159	129	0	167	121	104	190	0	155	152	145	195	156	176	0	149	185
G	124	155	0	210	133	0	0	140	126	149	164	0	129	122	146	118	0	143
No_LNA_20_6mm_count	1	2	3	4	5	6	7	8	9	10	11	12	13	14	15	16	17	18	19	20
No_LNA_20_0mm_count
R	2801	2801	2801	2801	2801	2801	2801	2801	2801	2801	2801	2801	2801	2801	2801	2801	2801	2801	2801	2801
T	0	0	0	0	0	0	0	0	0	0	0	0	0	0	0	0	0	0	0	0
A	0	0	0	0	0	0	0	0	0	0	0	0	0	0	0	0	0	0	0	0
C	0	0	0	0	0	0	0	0	0	0	0	0	0	0	0	0	0	0	0	0
G	0	0	0	0	0	0	0	0	0	0	0	0	0	0	0	0	0	0	0	0
No_LNA_20_1mm_count
R	13379	13776	13905	13733	13376	13920	14031	13574	13888	13562	13444	13758	13502	13616	13472	13884	13873	13474	13337	13849
T	241	0	154	188	293	165	116	0	182	0	242	223	232	0	290	169	140	0	305	176
A	444	212	152	91	0	114	100	162	140	184	0	156	0	165	0	162	136	217	0	125
C	0	137	176	0	364	188	140	339	0	327	373	250	335	332	359	0	238	337	425	237
G	323	262	0	375	354	0	0	312	177	314	328	0	318	274	266	172	0	359	320	0
No_LNA_20_2mm_count
R	31320	33038	33013	32273	30912	33357	33748	31721	33240	31825	30883	32741	31233	31739	31236	33396	33196	31154	30775	32970
T	1091	0	929	866	1350	830	668	0	837	0	1254	1009	1298	0	1448	802	837	0	1329	892
A	1979	844	863	538	0	580	459	741	714	971	0	799	0	961	0	661	617	1042	0	729
C	0	778	960	0	1777	998	890	1730	0	1459	1984	1216	1748	1647	1792	0	1115	1818	1998	1174
G	1375	1105	0	2088	1726	0	0	1573	974	1510	1644	0	1486	1418	1289	906	0	1751	1663	0
No_LNA_20_3mm_count
R	48067	51780	51649	49929	46967	52771	53302	49066	52328	48972	46855	51134	47520	49010	47667	52723	52199	47934	46622	51915
T	2811	0	2276	2146	3229	2111	1913	0	2215	0	3143	2513	3065	0	3520	2054	2116	0	3315	2248
A	4612	2014	2233	1475	0	1401	1257	1857	1868	2361	0	2023	0	2342	0	1710	1587	2538	0	1762
C	0	1957	2572	0	4284	2447	2258	4087	0	3805	4621	3060	4390	3965	4295	0	2828	4399	4783	2805
G	3240	2979	0	5180	4250	0	0	3720	2319	3592	4111	0	3755	3413	3248	2243	0	3859	4010	0
No_LNA_20_4mm_count
R	52865	58369	58297	55699	51790	60353	61563	54708	59781	54676	51709	58288	52935	54830	52890	60263	59852	53639	51545	59180
T	4803	0	3856	3495	5102	3397	2937	0	3445	0	4917	3917	4915	0	5580	3353	3342	0	5153	3638
A	7322	3362	3698	2542	0	2417	1964	3022	3027	3875	0	3123	0	3646	0	2862	2500	3866	0	2910
C	0	3672	4351	0	6727	4035	3738	6561	0	6058	7210	4874	6612	6378	6547	0	4508	6704	7345	4474
G	5212	4799	0	8466	6583	0	0	5911	3949	5593	6366	0	5740	5348	5185	3724	0	5993	6159	0
No_LNA_20_5mm_count
R	43812	49056	49380	46792	42796	52243	53652	46351	51229	46066	43280	50105	43901	46614	44195	52026	51837	45207	43023	50830
T	5718	0	4665	4029	5886	3935	3489	0	4089	0	5522	4466	5554	0	6094	3851	3891	0	5633	4209
A	8296	3831	4290	2924	0	2674	2197	3233	3494	4337	0	3501	0	4144	0	3311	2774	4290	0	3307
C	0	4860	5158	0	7696	4641	4155	7391	0	6742	7840	5421	7426	6773	7410	0	4991	7530	7918	5147
G	5667	5746	0	9748	7115	0	0	6518	4681	6348	6851	0	6612	5962	5794	4305	0	6466	6919	0
No_LNA_20_6mm_count
R	28684	32769	33266	31452	28426	36246	37178	31165	35042	31118	28739	34201	29203	31477	29312	35736	35746	30167	28814	35091
T	5231	0	4121	3470	4966	3346	3017	0	3610	0	4669	3954	4675	0	5303	3532	3311	0	4728	3566
A	7167	3366	3921	2569	0	2368	2032	2822	3178	3669	0	3186	0	3440	0	2964	2458	3745	0	2855
C	0	4760	4680	0	6684	4028	3761	6489	0	5754	6764	4647	6494	5882	6286	0	4473	6522	6640	4476
G	4906	5093	0	8497	5912	0	0	5512	4158	5447	5816	0	5616	5189	5087	3756	0	5554	5806	0
No_LNA_20_7mm_count
R	14731	17216	17746	16392	14836	19771	20433	16573	19140	16547	15271	18725	15523	16742	15629	19480	19489	16210	15176	18948
T	3615	0	2813	2474	3319	2355	2120	0	2360	0	3071	2650	2970	0	3321	2424	2236	0	3149	2565
A	4900	2333	2746	1765	0	1584	1364	1948	2184	2405	0	1985	0	2322	0	2012	1694	2448	0	1970
C	0	3401	3201	0	4408	2796	2589	4332	0	3925	4304	3146	4341	3980	4159	0	3087	4261	4384	3023
G	3260	3556	0	5875	3943	0	0	3653	2822	3629	3860	0	3672	3462	3397	2590	0	3587	3797	0
No_LNA_20_8mm_count
R	5912	7168	7459	6898	6085	8617	8992	6985	8215	7033	6274	8075	6493	7062	6649	8413	8498	6827	6311	8182
T	1969	0	1550	1242	1796	1278	1111	0	1280	0	1644	1402	1564	0	1699	1322	1129	0	1649	1377
A	2620	1217	1521	899	0	834	698	986	1147	1281	0	1004	0	1146	0	1030	869	1241	0	1030
C	0	1877	1649	0	2319	1450	1378	2311	0	2029	2259	1698	2197	2169	2050	0	1683	2259	2237	1590
G	1678	1917	0	3140	1979	0	0	1897	1537	1836	2002	0	1925	1802	1781	1414	0	1852	1982	0
No_LNA_20_9mm_count
R	2036	2469	2617	2358	2123	3145	3262	2395	2909	2330	2120	2841	2179	2487	2158	2967	3072	2309	2168	2853
T	814	0	693	511	691	508	409	0	550	0	648	620	673	0	711	569	487	0	665	564
A	1068	536	645	381	0	320	312	424	501	564	0	421	0	457	0	431	359	552	0	473
C	0	819	663	0	960	645	635	980	0	900	995	736	918	878	968	0	700	958	923	728
G	700	794	0	1368	844	0	0	819	658	824	855	0	848	796	781	651	0	799	862	0
No_LNA_20_10mm_count
R	528	672	755	690	599	895	1000	685	873	662	603	856	597	676	663	844	949	679	588	816
T	290	0	231	168	258	171	143	0	162	0	223	209	235	0	221	191	161	0	234	192
A	410	188	240	142	0	127	107	165	184	198	0	145	0	150	0	184	119	191	0	173
C	0	297	237	0	332	270	213	315	0	288	332	253	347	362	305	0	234	339	372	282
G	235	306	0	463	274	0	0	298	244	315	305	0	284	275	274	244	0	254	269	0
F2 20	1	2	3	4	5	6	7	8	9	10	11	12	13	14	15	16	17	18	19	20
F2_20_0mm_count
R	2636	2636	2636	2636	2636	2636	2636	2636	2636	2636	2636	2636	2636	2636	2636	2636	2636	2636	2636	2636
T	0	0	0	0	0	0	0	0	0	0	0	0	0	0	0	0	0	0	0	0
A	0	0	0	0	0	0	0	0	0	0	0	0	0	0	0	0	0	0	0	0
C	0	0	0	0	0	0	0	0	0	0	0	0	0	0	0	0	0	0	0	0
G	0	0	0	0	0	0	0	0	0	0	0	0	0	0	0	0	0	0	0	0
F2_20_1mm_count
R	23276	23800	23678	23096	21899	23307	23710	23122	23152	23131	22450	23121	22835	22966	22755	23264	23663	23161	23177	23904
T	238	0	243	389	688	436	272	0	407	0	500	446	408	0	595	376	260	0	339	153
A	515	184	207	245	0	176	108	236	359	262	0	249	0	334	0	307	143	234	0	141
C	0	96	265	0	851	474	303	391	0	356	718	577	534	473	572	0	327	467	454	195
G	364	313	0	663	955	0	0	644	475	644	725	0	616	620	471	446	0	531	423	0
F2_20_2mm_count
R	87225	90059	88841	86986	80981	88451	89702	85432	87815	84804	81371	86645	83308	85064	83106	88706	89318	84759	83902	90373
T	2055	0	2448	2486	4156	2670	2254	0	2815	0	3693	3166	3564	0	4214	2410	2196	0	3267	1876
A	3773	1774	2099	1776	0	1651	1377	1950	2343	2577	0	2253	0	2537	0	2025	1487	2627	0	1434
C	0	1333	2548	0	5377	3164	2603	4157	0	4009	5671	3872	4543	4248	4740	0	2935	4142	4847	2253
G	2883	2770	0	4688	5422	0	0	4397	2963	4546	5201	0	4521	4087	3876	2795	0	4408	3920	0
F2_20_3mm_count
R	155975	165226	163673	159067	146930	165661	168137	155571	164016	154620	147334	161162	150708	154980	150366	166093	165501	153299	149470	166234
T	7741	0	7373	6989	10944	7178	6339	0	7590	0	10268	8306	10042	0	11439	6914	6766	0	10208	6668
A	12947	6005	6906	4936	0	4791	4103	5845	6373	7858	0	6543	0	7668	0	5569	4886	7506	0	5192
C	0	5608	8167	0	14070	8489	7540	12819	0	11829	15075	10108	12891	12379	13638	0	8966	12982	14462	8025
G	9456	9280	0	15127	14175	0	0	11884	8140	11812	13442	0	12478	11092	10676	7543	0	12332	11979	0
F2_20_4mm_count
R	179470	194028	193993	187085	171423	199623	203551	183904	197902	181729	172095	193173	175979	183099	175685	200319	199309	179514	172881	198502
T	15068	0	13028	11657	17591	11924	10667	0	12228	0	16279	13497	16412	0	18495	11484	11297	0	16930	11773
A	23024	11035	12230	8491	0	8324	7043	9698	10338	12914	0	10799	0	12426	0	9492	8442	12717	0	9332
C	0	12404	14703	0	22942	14083	12693	21111	0	20079	24372	16485	21797	20620	22212	0	14906	21797	23895	14347
G	16392	16487	0	26721	21998	0	0	19241	13486	19232	21208	0	19766	17809	17562	12659	0	19926	20248	0
F2_20_5mm_count
R	150346	166240	167414	159466	145063	176652	180175	158106	173708	156622	146771	169318	149462	157805	150239	176232	174976	153425	146786	173199
T	18958	0	15592	13684	19920	13740	12390	0	14147	0	18687	15592	18733	0	20694	13463	13344	0	19002	14007
A	26893	13115	14777	10061	0	9212	8025	11093	11959	14582	0	12166	0	13864	0	11095	9675	14438	0	11107
C	0	16433	17684	0	26247	15863	14877	24581	0	22756	26306	18391	25173	23615	24768	0	17472	25080	26707	17154
G	19270	19679	0	32256	24237	0	0	21687	15653	21507	23703	0	22099	20183	19766	14677	0	22524	22972	0
F2_20_6mm_count
R	96352	109082	110903	105193	94540	120146	123463	104712	117226	103589	96146	114558	98069	104593	98817	119521	118617	101145	96119	116727
T	17452	0	13981	11703	16891	11591	10449	0	12044	0	15505	13054	15592	0	17395	11720	11266	0	15868	12282
A	23265	11547	13069	8595	0	7863	6946	9542	10481	12385	0	10198	0	11631	0	9560	8172	12311	0	9756
C	0	15823	15584	0	22186	13937	12679	21020	0	19369	21994	15727	21166	19869	20650	0	15482	21396	22315	14772
G	16468	17085	0	28046	19920	0	0	18263	13786	18194	19892	0	18710	17444	16675	12736	0	18685	19235	0
F2_20_7mm_count
R	49401	56690	58637	54831	48793	65056	67133	55163	63161	54948	49713	61740	51158	55454	51764	64621	64523	53354	49836	62551
T	11735	0	9524	7871	11121	7826	6973	0	7923	0	10281	8641	10058	0	11310	7987	7350	0	10555	8260
A	15684	7852	9100	5747	0	5415	4702	6264	7089	8087	0	6627	0	7574	0	6503	5602	7912	0	6601
C	0	11358	10318	0	14719	9282	8771	14140	0	12685	14433	10571	14132	13070	13256	0	10104	14234	14603	10167
G	10759	11679	0	19130	12946	0	0	12012	9406	11859	13152	0	12231	11481	11249	8468	0	12079	12585	0
F2_20_8mm_count
R	19956	23554	24853	23299	20579	28576	29968	23511	27580	23329	21341	26897	21343	23613	21897	27992	28489	22771	21153	27207
T	6489	0	5252	4068	5835	4215	3525	0	4164	0	5170	4607	5323	0	5774	4330	3947	0	5538	4423
A	8444	4298	5045	2999	0	2782	2493	3242	3834	4171	0	3437	0	4024	0	3581	2828	4264	0	3547
C	0	6402	5509	0	7632	5086	4673	7515	0	6764	7486	5718	7440	6962	6945	0	5395	7445	7449	5482
G	5770	6405	0	10293	6613	0	0	6391	5081	6395	6662	0	6553	6060	6043	4756	0	6179	6519	0
F2_20_9mm_count	40659	40659	40659	40659	40659	40659	40659	40659	40659	40659	40659	40659	40659	40659	40659	40659	40659	40659	40659	40659
R	6452	7660	8346	7645	6885	9985	10622	7943	9460	7792	6862	9494	7134	8125	7169	9726	9998	7701	6871	9394
T	2812	0	2228	1712	2371	1719	1483	0	1719	0	2177	1824	2125	0	2448	1748	1587	0	2241	1904
A	3500	1812	2129	1210	0	1219	1008	1420	1618	1687	0	1388	0	1592	0	1456	1181	1662	0	1447
C	0	2825	2321	0	3109	2101	1911	3091	0	2835	3167	2318	3085	2787	2899	0	2258	3076	3105	2279
G	2260	2727	0	4457	2659	0	0	2570	2227	2710	2818	0	2680	2520	2508	2094	0	2585	2807	0
F2_20_10mm_count
R	1629	2031	2213	2070	1790	2785	3059	2163	2631	2149	1872	2657	1886	2168	1896	2673	2797	2016	1833	2512
T	896	0	781	558	793	568	471	0	558	0	746	562	651	0	748	602	538	0	717	667
A	1201	588	747	404	0	377	342	441	579	520	0	469	0	503	0	504	399	590	0	508
C	0	924	742	0	1033	753	611	1026	0	917	970	795	1046	958	1001	0	749	1029	1019	796
G	757	940	0	1451	867	0	0	853	715	897	895	0	900	854	838	704	0	848	914	0
R2 20	1	2	3	4	5	6	7	8	9	10	11	12	13	14	15	16	17	18	19	20
R2_20_0mm_count
R	2503	2503	2503	2503	2503	2503	2503	2503	2503	2503	2503	2503	2503	2503	2503	2503	2503	2503	2503	2503
T	0	0	0	0	0	0	0	0	0	0	0	0	0	0	0	0	0	0	0	0
A	0	0	0	0	0	0	0	0	0	0	0	0	0	0	0	0	0	0	0	0
C	0	0	0	0	0	0	0	0	0	0	0	0	0	0	0	0	0	0	0	0
G	0	0	0	0	0	0	0	0	0	0	0	0	0	0	0	0	0	0	0	0
R2_20_1mm_count
R	24741	25119	24902	24802	24111	24711	24969	24382	24849	24221	23940	24367	23950	24038	23741	24880	24664	24142	24225	25218
T	238	0	297	247	436	372	259	0	276	0	447	475	529	0	611	242	357	0	361	189
A	459	210	296	204	0	240	192	264	295	389	0	328	0	425	0	274	272	352	0	118
C	0	141	293	0	685	465	368	598	0	638	865	618	800	771	866	0	495	689	686	263
G	350	318	0	535	556	0	0	544	368	540	536	0	509	554	570	392	0	605	516	0
R2_20_2mm_count
R	76364	79098	78288	77013	73155	78332	79096	75299	78341	74840	72556	76456	73401	74496	72830	78648	77891	74045	73073	78660
T	1967	0	2044	1879	3204	2188	1977	0	2070	0	3003	2652	3118	0	3708	1870	2134	0	3086	2081
A	3572	1622	1981	1405	0	1498	1242	1769	1780	2356	0	2182	0	2478	0	1748	1602	2416	0	1492
C	0	1341	2236	0	4189	2531	2234	4029	0	3815	5024	3259	4336	4177	4658	0	2922	4225	4602	2316
G	2646	2488	0	4252	4001	0	0	3452	2358	3538	3966	0	3694	3398	3353	2283	0	3863	3788	0
R2_20_3mm_count
R	126154	134109	133883	130022	121013	135276	137506	127055	134647	125872	121048	131622	122716	126198	122378	136108	134362	124537	121052	134464
T	6643	0	5865	5365	8731	5808	4997	0	5794	0	8024	6619	8218	0	9244	5197	5720	0	8311	5850
A	10979	5187	5599	3825	0	3870	3353	4662	4894	6477	0	5457	0	6278	0	4454	4193	6422	0	4437
C	0	4928	6419	0	11338	6812	5910	10616	0	10045	12098	8068	11108	10405	11502	0	7491	10838	12180	7015
G	7990	7542	0	12554	10684	0	0	9433	6431	9372	10596	0	9724	8885	8642	6007	0	9969	10223	0
R2_20_4mm_count
R	139216	151773	152026	146587	134319	157108	159939	143738	155036	142196	134928	151272	137172	142715	137419	157117	155464	140010	134597	154520
T	12194	0	10015	9056	13587	9054	8202	0	9368	0	12741	10556	12831	0	14405	8962	8879	0	13260	9627
A	18251	8575	9623	6576	0	6146	5221	7303	8159	10082	0	8400	0	9705	0	7336	6683	10141	0	7349
C	0	9957	11283	0	17943	10639	9585	16813	0	15990	18714	12719	17466	16340	17624	0	11921	17399	18979	11451
G	13286	12642	0	20728	17098	0	0	15093	10384	14679	16564	0	15478	14187	13499	9532	0	15397	16111	0
R2_20_5mm_count
R	115974	128947	129892	124519	112500	137280	140362	122773	135004	121479	114020	131360	115937	122386	116607	137054	135675	119130	113681	134425
T	14940	0	12338	10477	15369	10426	9405	0	10760	0	14267	11869	14557	0	15909	10399	10324	0	14739	10921
A	21344	10184	11394	7606	0	7207	6205	8446	9287	11200	0	9639	0	10784	0	8591	7548	11312	0	8555
C	0	12825	13643	0	20364	12354	11295	19038	0	17875	20919	14399	19525	18319	19235	0	13720	19469	20984	13366
G	15009	15311	0	24665	19034	0	0	17010	12216	16713	18061	0	17248	15778	15516	11223	0	17356	17863	0
R2_20_6mm_count
R	74140	83827	85582	81143	73036	92460	95308	80384	90306	79829	74188	88252	75674	80228	76323	92162	91596	78424	73837	90341
T	13247	0	10830	8952	12677	8925	8067	0	9299	0	11888	10032	11968	0	13157	8972	8705	0	12420	9398
A	18303	8861	10052	6609	0	6108	5214	7031	8007	9613	0	7947	0	9223	0	7353	6280	9414	0	7319
C	0	12390	11896	0	17172	10867	9771	16697	0	15084	17046	12129	16446	15355	16082	0	11779	16252	17205	11302
G	12670	13282	0	21656	15475	0	0	14248	10748	13834	15238	0	14272	13554	12798	9873	0	14270	14898	0
R2_20_7mm_count
R	37442	43153	44528	42038	37360	49975	51548	42189	48227	41796	38518	47070	38777	42426	39455	49297	49163	40667	37924	48043
T	9056	0	7261	5968	8472	5910	5279	0	6115	0	7711	6701	7880	0	8594	6183	5674	0	7968	6323
A	12143	5752	6860	4338	0	3915	3478	4698	5375	6169	0	5162	0	5817	0	4859	4171	6088	0	4915
C	0	8901	8243	0	11020	7092	6587	10862	0	9815	10952	7959	10871	9938	10407	0	7884	10904	11156	7611
G	8251	9086	0	14548	10040	0	0	9143	7175	9112	9711	0	9364	8711	8436	6553	0	9233	9844	0
R2_20_8mm_count
R	15120	17641	18901	17275	15365	21449	22476	17605	20552	17505	15936	20249	16061	17696	16403	21219	21267	16861	15660	20579
T	4828	0	3783	3147	4316	3135	2702	0	3153	0	4005	3479	4030	0	4378	3125	2993	0	4116	3279
A	6383	3091	3581	2352	0	2114	1850	2490	2863	3154	0	2597	0	3009	0	2641	2132	3139	0	2534
C	0	4998	4220	0	5796	3787	3457	5555	0	5098	5591	4160	5562	5184	5238	0	4093	5743	5631	4093
G	4154	4755	0	7711	5008	0	0	4835	3917	4728	4953	0	4832	4596	4466	3500	0	4742	5078	0
R2_20_9mm_count
R	4772	5678	6219	5692	4992	7477	7805	5850	7126	5832	5334	6998	5245	6023	5378	7250	7397	5738	5055	6965
T	2065	0	1700	1335	1805	1253	1097	0	1269	0	1581	1403	1629	0	1798	1351	1254	0	1680	1367
A	2641	1242	1566	942	0	853	789	1019	1134	1288	0	1033	0	1241	0	1039	862	1286	0	1097
C	0	2184	1681	0	2310	1583	1475	2346	0	2103	2233	1732	2312	2063	2144	0	1653	2279	2334	1737
G	1688	2062	0	3197	2059	0	0	1951	1637	1943	2018	0	1980	1839	1846	1526	0	1863	2097	0
R2_20_10mm_count
R	1167	1475	1687	1529	1331	2073	2209	1624	1924	1565	1387	1958	1335	1570	1391	2010	2067	1448	1376	1874
T	710	0	555	404	565	416	373	0	373	0	544	452	535	0	615	410	400	0	523	470
A	833	435	489	293	0	271	250	346	438	416	0	310	0	383	0	369	288	412	0	369
C	0	726	569	0	719	540	468	759	0	680	693	580	762	728	693	0	545	776	753	587
G	590	664	0	1074	685	0	0	571	565	639	676	0	668	619	601	511	0	664	648	0
No_LNA_21_6mm_count	1	2	3	4	5	6	7	8	9	10	11	12	13	14	15	16	17	18	19	20	21
No_LNA_21_0mm_count
R	5190	5190	5190	5190	5190	5190	5190	5190	5190	5190	5190	5190	5190	5190	5190	5190	5190	5190	5190	5190	5190
T	0	0	0	0	0	0	0	0	0	0	0	0	0	0	0	0	0	0	0	0	0
A	0	0	0	0	0	0	0	0	0	0	0	0	0	0	0	0	0	0	0	0	0
C	0	0	0	0	0	0	0	0	0	0	0	0	0	0	0	0	0	0	0	0	0
G	0	0	0	0	0	0	0	0	0	0	0	0	0	0	0	0	0	0	0	0	0
1 mm
R	26610	26048	26559	26801	25857	26696	26815	26385	26832	26132	25925	26520	25977	26159	25924	26818	26571	26038	25814	26573	26605
T	347	0	410	324	524	347	280	0	308	0	463	379	500	0	558	351	385	0	485	353	421
A	310	380	304	229	0	252	247	330	252	376	0	300	0	364	0	223	293	400	0	286	336
C	0	598	407	0	645	385	338	492	0	570	720	481	647	606	697	0	431	632	797	468	318
G	413	654	0	326	654	0	0	473	288	602	572	0	556	551	501	288	0	610	584	0	0
2 mm
R	66331	63786	65654	66651	62151	66209	66696	64580	66818	63960	62168	65380	62740	63910	62593	67028	65633	63028	61928	65702	66149
T	1769	0	2206	1619	2683	1927	1648	0	1713	0	2426	2062	2511	0	2914	1565	1944	0	2650	1982	2117
A	1488	1786	1632	1378	0	1372	1415	1692	1349	1915	0	1643	0	1790	0	1324	1572	1970	0	1532	1581
C	0	2831	2024	0	3369	2008	1757	2699	0	2956	3838	2431	3346	3210	3425	0	2367	3412	3808	2300	1669
G	1928	3113	0	1868	3313	0	0	2545	1636	2685	3084	0	2919	2606	2584	1599	0	3106	3130	0	0
3mm
R	108883	102949	106823	109713	98642	108558	108841	104496	109511	102717	98518	106229	100077	102789	99936	110158	106691	101418	98345	107458	108185
T	4646	0	5657	4312	6709	4791	4571	0	4557	0	6266	5492	6352	0	7165	4388	5346	0	6707	5090	5528
A	3845	4622	4201	3560	0	3515	3913	4436	3796	4965	0	4213	0	4806	0	3453	4219	4929	0	3932	4008
C	0	7199	5549	0	8700	5366	4905	6996	0	7473	9795	6296	8425	8037	8772	0	5974	8404	9549	5750	4509
G	4856	7460	0	4645	8179	0	0	6302	4366	7075	7651	0	7376	6598	6357	4231	0	7479	7629	0	0
4mm
R	126333	117364	123196	127530	110209	125776	126029	119531	127303	117088	111129	122703	113096	117319	112715	128404	123072	114986	110414	123990	125658
T	7583	0	9299	7256	10931	8134	7817	0	7367	0	10090	8827	10132	0	11494	7309	8586	0	10550	8413	8961
A	6384	7328	7044	6106	0	5731	6538	7135	6295	7698	0	6854	0	7602	0	5738	6950	7998	0	6412	6675
C	0	11638	8838	0	14199	8736	7993	11580	0	12277	15080	9993	13488	12791	13677	0	9769	13624	15121	9562	7083
G	8077	12047	0	7485	13038	0	0	10131	7412	11314	12078	0	11661	10665	10491	6926	0	11769	12292	0	0
5mm
R	110360	100863	107244	112126	92953	109151	109968	102727	111094	100325	93799	106512	95578	100480	95936	112164	106546	98110	93710	107840	109268
T	8948	0	10579	8418	12701	9501	8954	0	8686	0	11302	10075	11639	0	12628	8625	10076	0	11623	9719	10738
A	7323	8236	7962	6570	0	6796	7410	8278	7416	8841	0	7690	0	8447	0	6716	8184	9028	0	7164	7629
C	0	13370	10149	0	15996	10486	9602	13364	0	13971	16978	11657	15573	14652	15432	0	11128	15708	16744	11211	8299
G	9303	13465	0	8820	14284	0	0	11565	8738	12797	13855	0	13144	12355	11938	8429	0	13088	13857	0	0
6mm
R	74473	66841	72285	76067	60483	73576	73906	68159	75142	66130	61420	71461	62800	66564	63150	75937	71479	65059	61464	72576	73481
T	7612	0	8921	7396	10642	8350	7741	0	7460	0	9694	8908	9685	0	10553	7571	8521	0	10038	8156	9229
A	6538	7069	6751	5721	0	5865	6519	7199	6476	7560	0	6445	0	7236	0	5998	6897	7597	0	6468	6726
C	0	11538	8757	0	13655	8923	8548	11608	0	12005	13946	9900	13199	12466	12656	0	9817	13230	13718	9514	7278
G	8091	11266	0	7530	11934	0	0	9748	7636	11019	11654	0	11030	10448	10355	7208	0	10828	11494	0	0
7mm
R	39696	34809	38420	40763	31324	39123	39375	35858	40017	34909	31679	38066	32682	34832	32930	40828	38192	33912	31668	38647	38894
T	5233	0	5912	4945	6814	5617	5160	0	5011	0	6390	5732	6215	0	6813	5170	5654	0	6542	5397	6203
A	4267	4759	4559	3844	0	3846	4348	4795	4402	4799	0	4119	0	4658	0	3844	4573	4910	0	4157	4436
C	0	7696	5769	0	8814	6074	5777	7539	0	7802	8972	6743	8679	8236	8127	0	6241	8695	8990	6459	5127
G	5464	7396	0	5108	7708	0	0	6468	5230	7150	7619	0	7084	6934	6790	4818	0	7143	7460	0	0
8mm
R	16694	14527	16302	17562	12688	16391	16570	14951	16924	14434	12905	16271	13152	14575	13559	17343	16157	13914	12875	16161	16142
T	2749	0	3148	2542	3415	2982	2653	0	2520	0	3246	2833	3125	0	3393	2608	2792	0	3269	2907	3253
A	2199	2371	2280	1970	0	2044	2270	2447	2309	2505	0	2030	0	2334	0	2088	2322	2586	0	2167	2509
C	0	3907	2828	0	4546	3141	3065	3930	0	4021	4500	3424	4692	4076	4126	0	3287	4500	4653	3323	2654
G	2916	3753	0	2484	3909	0	0	3230	2805	3598	3907	0	3589	3573	3480	2519	0	3558	3761	0	0
9 mm
R	5692	4886	5608	6054	4243	5707	5631	5034	5852	4891	4270	5659	4465	4915	4445	6024	5569	4811	4282	5487	5441
T	1224	0	1252	1063	1443	1191	1105	0	1063	0	1228	1151	1246	0	1456	1110	1163	0	1306	1185	1414
A	904	979	1007	795	0	814	962	1005	937	979	0	824	0	962	0	808	957	1001	0	915	1031
C	0	1621	1177	0	1840	1332	1346	1641	0	1660	1906	1410	1874	1643	1695	0	1355	1773	1879	1457	1158
G	1224	1558	0	1132	1518	0	0	1364	1192	1514	1640	0	1459	1524	1448	1102	0	1459	1577	0	0
10mm
R	1487	1159	1513	1633	1060	1504	1519	1277	1531	1240	1119	1497	1102	1286	1114	1588	1474	1187	1108	1401	1381
T	355	0	362	322	427	368	336	0	340	0	392	372	399	0	429	341	365	0	421	398	450
A	312	331	290	244	0	242	268	325	285	310	0	243	0	260	0	260	278	333	0	269	315
C	0	542	378	0	602	429	420	525	0	502	537	431	559	539	520	0	426	562	564	475	397
G	389	511	0	344	454	0	0	416	387	491	495	0	483	458	480	354	0	461	450	0	0
F2 24A	1	2	3	4	5	6	7	8	9	10	11	12	13	14	15	16	17	18	19	20	21
F2_24A_0mm_count
R	531	531	531	531	531	531	531	531	531	531	531	531	531	531	531	531	531	531	531	531	531
T	0	0	0	0	0	0	0	0	0	0	0	0	0	0	0	0	0	0	0	0	0
A	0	0	0	0	0	0	0	0	0	0	0	0	0	0	0	0	0	0	0	0	0
C	0	0	0	0	0	0	0	0	0	0	0	0	0	0	0	0	0	0	0	0	0
G	0	0	0	0	0	0	0	0	0	0	0	0	0	0	0	0	0	0	0	0	0
1mm
R	2709	2641	2682	2681	2511	2636	2675	2612	2660	2611	2570	2657	2593	2605	2607	2684	2680	2581	2555	2671	2705
T	15	0	23	22	61	41	41	0	34	0	41	41	36	0	59	21	40	0	57	38	20
A	21	22	24	20	0	19	15	20	25	27	0	21	0	29	0	28	19	32	0	12	21
C	0	55	37	0	96	70	35	52	0	46	93	47	66	57	54	0	27	80	94	45	20
G	21	48	0	43	98	0	0	82	47	82	62	0	71	75	46	33	0	73	60	0	0
2 mm
R	15502	15021	15032	13459	11982	14264	14785	14224	13863	14321	13501	14457	14353	14455	14400	14732	14897	14259	14091	14648	15409
T	103	0	327	686	1005	678	436	0	530	0	553	504	407	0	546	322	433	0	479	454	185
A	115	170	187	629	0	188	230	408	588	288	0	221	0	247	0	289	167	296	0	199	138
C	0	283	328	0	1295	744	423	412	0	450	942	692	515	402	475	0	377	501	685	573	142
G	154	400	0	1100	1592	0	0	830	893	815	878	0	599	770	453	531	0	818	619	0	0
3mm
R	83665	79354	77553	73415	62615	74010	77019	74869	73593	75113	70030	75536	74117	75699	73504	77523	77945	74936	71003	75972	83434
T	1345	0	3948	4818	7104	5525	4361	0	4599	0	4556	4478	4076	0	5074	3313	4163	0	4623	4327	1731
A	1233	1949	2403	4052	0	2243	2310	3442	4136	2728	0	2507	0	2721	0	2872	1917	3004	0	2193	1249
C	0	3044	3903	0	9050	6029	4117	3673	0	3946	6950	5286	4508	3930	4615	0	3782	4057	6434	5315	1393
G	1564	3460	0	5522	9038	0	0	5823	5479	6020	6271	0	5106	5457	4614	4099	0	5810	5747	0	0
4mm
R	173352	160685	162008	163654	137594	160853	163218	155403	162043	154515	143910	159038	149446	155144	148394	165513	161678	153056	144818	160590	170968
T	6920	0	12053	10637	16104	12337	11226	0	11023	0	13300	12290	13109	0	15151	10259	12170	0	13540	11954	9332
A	6383	7999	8369	8673	0	7642	8388	10361	9574	9525	0	8762	0	9591	0	8203	7902	9723	0	7915	6623
C	0	12491	11947	0	21339	13545	11545	13894	0	14686	20052	14287	16391	15061	16703	0	12627	15581	19452	13918	7454
G	7722	13202	0	11413	19340	0	0	14719	11737	15651	17115	0	15431	14581	14129	10402	0	16017	16567	0	0
5mm
R	179925	163534	171512	178081	146158	173156	174773	163391	176130	160188	149090	169158	153013	161151	153432	178416	170284	157874	149240	171594	176813
T	12834	0	16906	13794	20277	15877	14803	0	14062	0	18446	16687	18343	0	20319	14165	16335	0	18950	15837	16157
A	10817	12450	12566	10836	0	10992	11656	13711	12374	13874	0	12328	0	13492	0	10887	12552	14239	0	11266	11284
C	0	20738	16161	0	27113	17120	15913	21102	0	22030	26924	18972	24565	22621	23981	0	17974	23898	26428	18448	12891
G	13569	20423	0	14434	23597	0	0	18941	14579	21053	22685	0	21224	19881	19413	13677	0	21134	22527	0	0
6mm
R	128756	115392	123966	129710	103275	125695	126692	116813	128567	113752	104956	122425	107344	113805	107908	129997	122799	111750	104638	124034	126031
T	12758	0	15257	12694	18067	14389	13511	0	12557	0	16628	14949	16561	0	18283	13042	14793	0	17186	14107	15638
A	10490	11908	11670	10042	0	9916	10896	12409	11430	12603	0	10983	0	12093	0	10142	11525	12825	0	10719	11429
C	0	19290	14806	0	23789	15699	14600	19508	0	20224	23995	17342	22699	21445	21938	0	16582	22310	24088	16839	12601
G	13695	19109	0	13253	20568	0	0	16969	13145	19120	20120	0	19095	18356	17570	12518	0	18814	19787	0	0
7mm
R	71024	62163	68391	72816	54818	69568	70085	63316	71215	61483	56283	67663	57670	61624	58429	72220	67505	60175	56086	68157	68937
T	8828	0	10310	8804	12479	9899	9145	0	8670	0	11090	10204	11002	0	12069	8881	10053	0	11440	9664	11105
A	7522	8237	8103	6603	0	6695	7542	8557	7727	8577	0	7270	0	8258	0	7082	8026	8570	0	7394	8032
C	0	13324	10146	0	15996	10788	10178	13454	0	13999	15975	11813	15358	14451	14504	0	11366	15693	16125	11735	8876
G	9576	13226	0	8727	13657	0	0	11623	9338	12891	13602	0	12920	12617	11948	8767	0	12512	13299	0	0
8mm
R	31070	26398	29868	32421	23155	30465	30674	27404	31353	26407	23901	29879	24389	26328	24738	31956	29777	25440	23627	29655	29842
T	4791	0	5540	4506	6365	5268	4891	0	4610	0	5803	5236	5637	0	6358	4805	5152	0	6027	5269	6060
A	4071	4498	4372	3394	0	3611	4053	4508	4136	4490	0	3743	0	4254	0	3754	4177	4556	0	3946	4375
C	0	7140	5389	0	8491	5825	5551	7163	0	7391	8210	6311	8381	7769	7618	0	6063	8462	8538	6299	4892
G	5237	7133	0	4848	7158	0	0	6094	5070	6881	7255	0	6762	6818	6455	4654	0	6711	6977	0	0
9mm
R	10951	9221	10812	11625	8026	10814	10892	9587	11180	9269	8154	10669	8283	9155	8611	11408	10466	8906	8091	10389	10479
T	2161	0	2247	1998	2633	2337	2054	0	1909	0	2448	2216	2401	0	2668	2096	2272	0	2568	2296	2572
A	1743	1924	1816	1459	0	1520	1779	1952	1847	1899	0	1536	0	1781	0	1601	1808	1867	0	1689	1942
C	0	3154	2305	0	3589	2509	2455	3118	0	3071	3507	2759	3656	3337	3132	0	2634	3613	3538	2806	2187
G	2325	2881	0	2098	2932	0	0	2523	2244	2941	3071	0	2840	2907	2769	2075	0	2794	2983	0	0
10mm
R	3255	2561	3071	3507	2284	3134	3166	2763	3335	2681	2270	3166	2360	2549	2413	3310	3061	2563	2265	2985	3025
T	721	0	832	712	910	815	703	0	670	0	859	744	768	0	914	762	783	0	878	795	923
A	584	667	660	479	0	528	634	660	613	654	0	479	0	608	0	578	608	686	0	633	660
C	0	1140	833	0	1216	919	893	1075	0	1087	1251	1007	1232	1202	1091	0	944	1193	1234	983	788
G	836	1028	0	698	986	0	0	898	778	974	1016	0	1036	1037	978	746	0	954	1019	0	0
24D_R2	1	2	3	4	5	6	7	8	9	10	11	12	13	14	15	16	17	18	19	20	21
24D_R2_0mm_count
R	531	531	531	531	531	531	531	531	531	531	531	531	531	531	531	531	531	531	531	531	531
T	0	0	0	0	0	0	0	0	0	0	0	0	0	0	0	0	0	0	0	0	0
A	0	0	0	0	0	0	0	0	0	0	0	0	0	0	0	0	0	0	0	0	0
C	0	0	0	0	0	0	0	0	0	0	0	0	0	0	0	0	0	0	0	0	0
G	0	0	0	0	0	0	0	0	0	0	0	0	0	0	0	0	0	0	0	0	0
1mm
R	5485	5382	5448	5507	5339	5398	5399	5371	5460	5381	5235	5293	5303	5273	5250	5453	5183	5086	4957	4992	5456
T	26	0	58	14	61	75	49	0	45	0	71	82	59	0	96	37	105	0	110	187	41
A	27	41	32	22	0	28	52	41	38	44	0	54	0	54	0	44	62	100	0	91	33
C	0	67	44	0	102	81	82	83	0	65	183	153	157	144	150	0	232	245	415	312	52
G	44	92	0	39	80	0	0	87	39	92	93	0	63	111	86	48	0	151	100	0	0
2mm
R	39383	38489	37876	38670	36307	36776	36837	37358	38001	36320	35614	35442	35619	36002	35024	38087	34900	34251	33096	33717	38813
T	281	0	903	386	1020	1213	1174	0	599	0	1010	1473	1216	0	1562	523	1748	0	1538	2191	570
A	284	380	647	551	0	809	858	740	716	855	0	1118	0	978	0	847	1221	1376	0	1641	419
C	0	709	916	0	1842	1544	1473	1330	0	1645	2441	2309	2327	2069	2515	0	2473	2686	3981	2793	540
G	394	764	0	735	1173	0	0	914	1026	1522	1277	0	1180	1293	1241	885	0	2029	1727	0	0
3mm
R	115595	109619	110375	113206	102453	108824	109011	107371	111528	104372	100492	105492	101564	103828	100364	112020	105239	100121	97028	104590	111997
T	2826	0	5086	3332	5901	5351	5077	0	4017	0	5913	6030	6324	0	7416	3917	6263	0	7226	6529	4767
A	2510	3403	3773	3200	0	3943	4231	4248	3925	4676	0	4774	0	4914	0	3769	4986	5894	0	4868	3599
C	0	5417	4910	0	8662	6026	5825	7081	0	7914	10742	7848	9638	8840	10088	0	7656	9971	11932	8157	3781
G	3213	5705	0	4406	7128	0	0	5444	4674	7182	6997	0	6618	6562	6276	4438	0	8158	7958	0	0
4mm
R	164727	152820	158335	163803	141600	158968	159499	152594	161650	148602	140767	153974	143261	148223	142143	163086	153817	144523	138395	155294	160230
T	7971	0	11089	8279	13331	10380	9974	0	9088	0	12442	11675	12869	0	14771	8816	11822	0	14097	11254	11153
A	6938	8259	8257	7027	0	7492	8197	9023	8180	9792	0	9029	0	9751	0	7603	9510	10483	0	8612	8391
C	0	13554	10844	0	18135	11685	10855	14542	0	15609	20013	13847	18137	16985	18381	0	13376	18294	20386	13365	8751
G	8889	13892	0	9416	15459	0	0	12366	9607	14522	15303	0	14258	13566	13230	9020	0	15225	15647	0	0
5mm
R	154017	140611	149587	155994	129175	151495	151865	142208	154179	138317	129307	146424	132431	138442	131802	155382	146594	135150	128279	148233	151317
T	11643	0	13913	11092	16638	13071	12393	0	11626	0	15969	14231	15770	0	17759	11843	14240	0	17014	13356	14388
A	9760	11051	10880	8946	0	9173	10145	11430	10152	12109	0	10734	0	11830	0	9357	11259	12510	0	10447	10734
C	0	18086	13648	0	22719	14289	13625	18633	0	19514	23850	16639	21946	20708	21846	0	15935	21963	23777	15992	11589
G	12608	18280	0	11996	19496	0	0	15757	12071	18088	18902	0	17881	17048	16621	11446	0	18405	18958	0	0
6mm
R	108160	96979	105054	110738	87503	106761	107163	98726	109037	96057	88138	103379	90615	95864	91046	110222	103484	93789	88121	104644	106295
T	11039	0	12774	10372	15037	11904	11271	0	10618	0	14206	12675	13676	0	15533	10748	12320	0	14458	11884	13467
A	9007	10244	9849	8093	0	8253	9139	10270	9156	10805	0	9119	0	10706	0	8519	10034	10918	0	9114	9757
C	0	16618	12275	0	20433	13034	12379	16620	0	17237	20730	14779	19533	17921	18597	0	14114	19403	20462	14310	10433
G	11746	16111	0	10749	16979	0	0	14336	11141	15853	16878	0	16128	15461	14776	10463	0	15842	16911	0	0
7mm
R	59528	52182	57761	61665	46208	58904	58778	53565	60147	52123	47409	56680	48433	51900	48731	61109	56435	50661	46817	57165	58181
T	7490	0	8814	7113	10251	8212	7806	0	7252	0	9345	8609	9136	0	10498	7551	8617	0	9626	8396	9091
A	6317	6950	6639	5450	0	5579	6453	7015	6323	7235	0	6193	0	6867	0	5787	6711	7311	0	6268	6704
C	0	11260	8380	0	13686	8899	8557	11297	0	11724	13692	10112	13215	12247	12273	0	9831	13009	13751	9765	7618
G	8259	11202	0	7366	11449	0	0	9717	7872	10512	11148	0	10810	10580	10092	7147	0	10613	11400	0	0
8mm
R	26524	22813	25794	27929	20022	26261	26504	23660	27087	22802	20570	25553	20947	22968	21236	27457	25440	21929	20376	25495	25806
T	4189	0	4851	4041	5530	4700	4109	0	3898	0	5061	4623	4941	0	5581	4127	4597	0	5181	4567	5125
A	3578	3786	3716	2958	0	3009	3479	3862	3618	3889	0	3192	0	3654	0	3170	3623	3920	0	3379	3787
C	0	6231	4542	0	7329	4933	4811	6174	0	6251	7280	5535	7321	6625	6612	0	5243	7321	7315	5462	4185
G	4612	6073	0	3975	6022	0	0	5207	4300	5961	5992	0	5694	5656	5474	4149	0	5733	6031	0	0
9mm
R	9565	8172	9412	10342	6917	9471	9738	8379	10073	8153	7269	9375	7424	8297	7471	10024	9267	7832	7237	9079	9126
T	1887	0	2001	1781	2395	2032	1788	0	1617	0	2157	1946	2104	0	2388	1888	1991	0	2190	2023	2279
A	1585	1594	1684	1198	0	1399	1504	1671	1518	1704	0	1400	0	1543	0	1452	1562	1762	0	1534	1703
C	0	2737	2060	0	3192	2255	2127	2802	0	2763	3134	2436	3103	2866	2814	0	2337	3087	3146	2521	2049
G	2120	2654	0	1836	2653	0	0	2305	1949	2537	2597	0	2526	2451	2484	1793	0	2476	2584	0	0
10mm
R	2781	2291	2720	3012	1965	2749	2845	2369	2885	2364	1967	2720	1983	2305	2128	2864	2661	2188	1997	2607	2595
T	632	0	710	629	775	707	584	0	565	0	724	664	732	0	812	685	748	0	741	716	821
A	531	539	566	407	0	482	512	572	551	499	0	452	0	522	0	497	495	576	0	510	594
C	0	968	701	0	1104	759	756	965	0	972	1080	861	1122	1027	904	0	793	1100	1075	864	687
G	753	899	0	649	853	0	0	791	696	862	926	0	860	843	853	651	0	833	884	0	0
No_LNA_18_1mm_count	1	2	3	4	5	6	7	8	9	10	11	12	13	14	15	16	17	18
R	92.5509	95.6844	96.1307	94.7396	92.1711	96.0737	97.1372	93.6334	96.2588	93.6381	92.3563	95.1479	92.926	93.866	92.6649	96.1734	95.8553	92.9925
T	1.72815	0	1.22015	1.44804	2.21241	1.33884	0.916299	0	1.32935	0	1.97028	1.70916	1.88957	0	2.29787	1.35783	1.2154	0
A	3.38508	1.50976	1.2249	0.740635	0	0.978018	0.750131	1.19641	1.08247	1.40056	0	1.23914	0	1.39581	0	1.13944	1.05398	1.57148
C	0	0.982766	1.4243	0	2.75364	1.60946	1.19641	2.75839	0	2.54	3.1382	1.90381	2.65869	2.62071	2.88183	0	1.87533	2.66819
G	2.33585	1.8231	0	3.07174	2.86284	0	0	2.41181	1.32935	2.42131	2.53525	0	2.52576	2.11746	2.15544	1.32935	0	2.76789
F2_18_1mm_count
R	96.0764	97.8829	96.3586	94.1075	89.7957	95.2648	96.5915	93.8993	94.3721	93.857	90.0921	94.0898	92.5161	93.3418	91.8598	95.2366	98.1793	96.4786
T	0.80096	0	1.23496	1.70072	2.7275	1.72894	1.37963	0	1.93007	0	2.5546	2.17706	2.06062	0	2.87922	1.57016	0.561025	0
A	1.84891	0.638651	1.08676	1.24555	0	0.811545	0.606895	1.05148	1.54899	1.28789	0	1.16792	0	1.63015	0	1.34787	0.430472	0.733919
C	0	0.448114	1.31964	0	3.71547	2.1947	1.42197	2.17	0	1.83833	3.84602	2.56519	2.39935	2.12766	2.80159	0	0.829187	1.32317
G	1.27377	1.03031	0	2.94626	3.76134	0	0	2.87922	2.14883	3.01683	3.50729	0	3.02389	2.90039	2.45933	1.84538	0	1.46431
R2_18_1mm_count
R	95.8738	97.0882	96.263	96.1176	92.765	95.2736	96.1926	94.0545	95.93	93.0323	91.4709	94.0264	91.6913	92.2962	90.9411	96.052	96.0379	94.8938
T	1.00342	0	1.28007	1.07845	1.95058	1.60829	1.2238	0	1.29413	0	2.23191	2.05373	2.33507	0	2.86491	1.32227	1.15347	0
A	1.73489	0.970601	1.27069	0.736156	0	1.07845	0.801801	1.19098	1.20973	1.74896	0	1.477	0	1.81929	0	1.06438	0.979978	1.12533
C	0	0.5908	1.18629	0	2.9118	2.03967	1.78178	2.6164	0	2.70549	3.68078	2.44291	3.37131	3.27285	3.64327	0	1.82867	2.29287
G	1.38791	1.3504	0	2.0678	2.37258	0	0	2.13813	1.56609	2.51325	2.6164	0	2.60234	2.61171	2.55076	1.5614	0	1.688
No_LNA_20_1mm_count	1	2	3	4	5	6	7	8	9	10	11	12	13	14	15	16	17	18	19	20
R	92.9937	95.7531	96.6498	95.4542	92.9728	96.754	97.5255	94.3491	96.5316	94.2657	93.4455	95.628	93.8486	94.641	93.6401	96.5038	96.4273	93.654	92.7017	96.2605
T	1.67512	0	1.07041	1.30674	2.03656	1.14687	0.806283	0	1.26503	0	1.68207	1.55001	1.61257	0	2.01571	1.17467	0.973101	0	2.11997	1.22333
A	3.08612	1.47355	1.05651	0.632515	0	0.792382	0.695072	1.12602	0.973101	1.27893	0	1.08431	0	1.14687	0	1.12602	0.945298	1.50831	0	0.86884
C	0	0.952249	1.22333	0	2.53006	1.30674	0.973101	2.35629	0	2.27289	2.59262	1.73768	2.32849	2.30764	2.49531	0	1.65427	2.34239	2.95406	1.64732
G	2.24508	1.82109	0	2.60652	2.46055	0	0	2.16862	1.23028	2.18253	2.27984	0	2.21033	1.9045	1.84889	1.19552	0	2.49531	2.22423	0
F2_20_1mm_count
R	95.4208	97.569	97.0688	94.6829	89.7758	95.5479	97.2	94.7895	94.9125	94.8264	92.0346	94.7854	93.6129	94.15	93.285	95.3716	97.0073	94.9494	95.015	97.9953
T	0.97569	0	0.996187	1.59472	2.82048	1.7874	1.11507	0	1.66851	0	2.04977	1.82839	1.67261	0	2.43922	1.54143	1.06588	0	1.38974	0.627229
A	2.11126	0.754315	0.848604	1.00439	0	0.721518	0.44275	0.967491	1.47173	1.07408	0	1.02078	0	1.36925	0	1.25856	0.586234	0.959292	0	0.578035
C	0	0.393556	1.08638	0	3.48871	1.94318	1.24216	1.60292	0	1.45944	2.94347	2.36543	2.18915	1.93908	2.34494	0	1.34055	1.91448	1.86119	0.79941
G	1.49223	1.28316	0	2.71799	3.91506	0	0	2.6401	1.94728	2.6401	2.97216	0	2.52531	2.54171	1.93088	1.82839	0	2.17685	1.7341	0
R2_20_1mm_count
R	95.94	97.4058	96.5643	96.1765	93.497	95.8236	96.8241	94.5479	96.3588	93.9235	92.8339	94.4897	92.8727	93.2139	92.0622	96.479	95.6414	93.6172	93.939	97.7897
T	0.92291	0	1.1517	0.95781	1.69071	1.44253	1.00434	0	1.07027	0	1.73336	1.84194	2.05134	0	2.36932	0.938421	1.38436	0	1.39988	0.732899
A	1.7799	0.814332	1.14782	0.791066	0	0.930665	0.744532	1.02373	1.14394	1.50845	0	1.27191	0	1.64805	0	1.06251	1.05475	1.36498	0	0.457577
C	0	0.546766	1.13619	0	2.65627	1.80316	1.42702	2.31891	0	2.47402	3.35427	2.39646	3.10222	2.98976	3.35815	0	1.9195	2.67179	2.66015	1.01985
G	1.35722	1.23313	0	2.07461	2.15604	0	0	2.10951	1.42702	2.094	2.07849	0	1.97379	2.14829	2.21033	1.52009	0	2.34605	2.00093	0
No LNA 1 mm	1	2	3	4	5	6	7	8	9	10	11	12	13	14	15	16	17	18	19	20	21
R	96.1344	94.104	95.9501	96.8244	93.414	96.4451	96.875	95.3215	96.9364	94.4075	93.6597	95.8092	93.8475	94.5051	93.6561	96.8858	95.9935	94.0679	93.2587	96.0007	96.1163
T	1.25361	0	1.48121	1.17052	1.89306	1.25361	1.01156	0	1.11272	0	1.67269	1.36922	1.80636	0	2.0159	1.26806	1.3909	0	1.75217	1.27529	1.52095
A	1.11994	1.37283	1.09827	0.827312	0	0.910405	0.892341	1.1922	0.910405	1.35838	0	1.08382	0	1.31503	0	0.805636	1.05853	1.44509	0	1.03324	1.21387
C	0	2.1604	1.47038	0	2.3302	1.3909	1.2211	1.77746	0	2.05925	2.60116	1.73772	2.33743	2.18931	2.51806	0	1.55708	2.28324	2.87934	1.69075	1.14884
G	1.49205	2.36272	0	1.17775	2.36272	0	0	1.70882	1.04046	2.17486	2.06647	0	2.00867	1.99061	1.80997	1.04046	0	2.20376	2.10983	0	0
24D_F2 1mm
R	97.9393	95.4808	96.9631	96.927	90.7809	95.3001	96.7101	94.4324	96.1678	94.3962	92.914	96.0593	93.7455	94.1793	94.2516	97.0354	96.8908	93.3116	92.3717	96.5654	97.7946
T	0.542299	0	0.831526	0.795372	2.20535	1.48228	1.48228	0	1.22921	0	1.48228	1.48228	1.30152	0	2.13304	0.759219	1.44613	0	2.06074	1.37383	0.723066
A	0.759219	0.795372	0.867679	0.723066	0	0.686913	0.542299	0.723066	0.903832	0.976139	0	0.759219	0	1.04845	0	1.01229	0.686913	1.15691	0	0.433839	0.759219
C	0	1.98843	1.33767	0	3.47072	2.53073	1.26537	1.87997	0	1.66305	3.36226	1.6992	2.38612	2.06074	1.95228	0	0.976139	2.89226	3.39841	1.6269	0.723066
G	0.759219	1.73536	0	1.55459	3.54302	0	0	2.96457	1.6992	2.96457	2.2415	0	2.56688	2.7115	1.66305	1.19306	0	2.63919	2.1692	0	0
24D_R2 1 mm
R	98.2623	96.4171	97.5994	98.6564	95.6467	96.7037	96.7216	96.22	97.8144	96.3991	93.7836	94.8226	95.0018	94.4643	94.0523	97.689	92.852	91.1143	88.8033	89.4303	97.7427
T	0.465783	0	1.03905	0.250806	1.0928	1.3436	0.877822	0	0.806163	0	1.27195	1.46901	1.05697	0	1.71981	0.662845	1.88105	0	1.97062	3.35005	0.734504
A	0.483698	0.734504	0.573271	0.394124	0	0.501612	0.931566	0.734504	0.68076	0.788248	0	0.967395	0	0.967395	0	0.788248	1.11071	1.79147	0	1.63024	0.591186
C	0	1.20029	0.788248	0	1.8273	1.45109	1.46901	1.48692	0	1.16446	3.27839	2.74095	2.81261	2.57972	2.68721	0	4.15622	4.38911	7.43461	5.58939	0.931566
G	0.788248	1.64815	0	0.698674	1.43318	0	0	1.55858	0.698674	1.64815	1.66607	0	1.12863	1.98853	1.54067	0.859907	0	2.70512	1.79147	0	0
No LNA 2 mm	1	2	3	4	5	6	7	8	9	10	11	12	13	14	15	16	17	18	19	20	21
R	92.7499	89.1912	91.8032	93.1973	86.905	92.5793	93.2602	90.3015	93.4308	89.4345	86.9288	91.4201	87.7286	89.3646	87.5231	93.7245	91.7739	88.1313	86.5932	91.8704	92.4954
T	2.47357	0	3.08462	2.26383	3.75161	2.6945	2.30438	0	2.39527	0	3.39225	2.88327	3.5111	0	4.07461	2.18832	2.71827	0	3.70546	2.77141	2.96018
A	2.08065	2.49734	2.28201	1.92684	0	1.91845	1.97858	2.3659	1.88629	2.67772	0	2.29739	0	2.50294	0	1.85133	2.19811	2.75463	0	2.14218	2.21069
C	0	3.95855	2.83014	0	4.71083	2.80776	2.45679	3.77398	0	4.13334	5.36663	3.39924	4.67867	4.48851	4.78914	0	3.30975	4.77096	5.32468	3.21606	2.33374
G	2.6959	4.35287	0	2.612	4.63253	0	0	3.55864	2.2876	3.7544	4.31232	0	4.0816	3.64394	3.61318	2.23586	0	4.34308	4.37664	0	0
24D_F2 2 mm
R	97.6565	94.6264	94.6957	84.7864	75.4819	89.8576	93.1397	89.6056	87.3315	90.2167	85.051	91.0735	90.4183	91.0609	90.7144	92.8058	93.8453	89.8261	88.7678	92.2767	97.0707
T	0.64886	0	2.05997	4.32153	6.33111	4.27114	2.74663	0	3.33879	0	3.48368	3.175	2.56394	0	3.43959	2.02847	2.72773	0	3.01751	2.86002	1.16543
A	0.724455	1.07093	1.17803	3.96245	0	1.18433	1.44891	2.57024	3.70417	1.81429	0	1.39221	0	1.556	0	1.82059	1.05203	1.86468	0	1.25362	0.869346
C	0	1.78279	2.06627	0	8.15799	4.68691	2.66473	2.59544	0	2.83482	5.93423	4.35933	3.2443	2.53244	2.99231	0	2.37495	3.1561	4.31523	3.60968	0.894545
G	0.97014	2.51984	0	6.92957	10.029	0	0	5.22868	5.62555	5.13418	5.53106	0	3.77347	4.8507	2.85372	3.34509	0	5.15308	3.89946	0	0
24D_R2 2mm
R	97.6228	95.4068	93.8873	95.8554	89.998	91.1606	91.3118	92.6032	94.1971	90.0302	88.2802	87.8538	88.2926	89.242	86.8177	94.4103	86.5103	84.9016	82.0386	83.5779	96.2099
T	0.696545	0	2.23836	0.956819	2.52838	3.00679	2.91012	0	1.4848	0	2.50359	3.65128	3.01423	0	3.8719	1.29642	4.33295	0	3.8124	5.43106	1.41292
A	0.703981	0.941946	1.60379	1.36582	0	2.00535	2.12682	1.83432	1.77483	2.11938	0	2.77131	0	2.42427	0	2.09955	3.02662	3.41084	0	4.06772	1.03862
C	0	1.75747	2.27059	0	4.56596	3.82728	3.65128	3.29681	0	4.07764	6.05077	5.72356	5.76818	5.12865	6.2342	0	6.13009	6.65807	9.86813	6.92331	1.33856
G	0.97665	1.89381	0	1.82192	2.90764	0	0	2.26563	2.54326	3.77274	3.16544	0	2.92499	3.2051	3.0762	2.19374	0	5.0295	4.2809	0	0
