# Supplementary material for: LNA blockers for improved amplification selectivity
Source: Sci Rep. 2023 Mar 24;13:4858. doi: 10.1038/s41598-023-31871-7 (PMC10038989; doi:10.1038/s41598-023-31871-7)
Supplement: Supplementary file 3 — Supplementary Information 3. [file 41598_2023_31871_MOESM3_ESM.xlsx]

## Sheet: Sheet1
DNA/LNA Chimeras	Pred Tm	Length	# LNAs	Oligo Start	Oligo End	Intended Target	Sequence
18_F1	65.6	18	9	47	64	Template_0	/5AmMC6/+CT+GC+AG+GT+CT+AG+AT+AC+GT/3AmMO/
18_F2	68.7	18	9	47	64	Template_0	/5AmMC6/C+TG+CA+GG+TC+TA+GA+TA+CG+T/3AmMO/
18_R1	64.8	18	9	64	47	Template_0	/5AmMC6/+AC+GT+AT+CT+AG+AC+CT+GC+AG/3AmMO/
18_R2	70.9	18	9	64	47	Template_0	/5AmMC6/A+CG+TA+TC+TA+GA+CC+TG+CA+G/3AmMO/
20_F1	70.8	20	10	47	66	Template_0	/5AmMC6/+CT+GC+AG+GT+CT+AG+AT+AC+GT+AG/3AmMO/
20_F2	74.1	20	10	47	66	Template_0	/5AmMC6/C+TG+CA+GG+TC+TA+GA+TA+CG+TA+G/3AmMO/
20_R1	67.5	20	10	66	47	Template_0	/5AmMC6/+CT+AC+GT+AT+CT+AG+AC+CT+GC+AG/3AmMO/
20_R2	71.6	20	10	66	47	Template_0	/5AmMC6/C+TA+CG+TA+TC+TA+GA+CC+TG+CA+G/3AmMO/
22_F1	69.6	22	11	47	68	Template_0	/5AmMC6/+CT+GC+AG+GT+CT+AG+AT+AC+GT+AG+AT/3AmMO/
22_F2	72.8	22	11	47	68	Template_0	/5AmMC6/C+TG+CA+GG+TC+TA+GA+TA+CG+TA+GA+T/3AmMO/
22_R1	69.4	22	11	68	47	Template_0	/5AmMC6/+AT+CT+AC+GT+AT+CT+AG+AC+CT+GC+AG/3AmMO/
22_R2	74.3	22	11	68	47	Template_0	/5AmMC6/A+TC+TA+CG+TA+TC+TA+GA+CC+TG+CA+G/3AmMO/
24D_F2	78.2	24	12	30 (D)	53 (D)	Template_D	/5AmMC6/C+TG+CA+GG+TC+TA+GA+TA+CG+TA+GG+AG+G/3AmMO/
24D_R2	80.8	24	12	53 (D)	30 (D)	Template_D	/5AmMC6/C+CT+CC+TA+CG+TA+TC+TA+GA+CC+TG+CA+G/3AmMO/
24_F1	69.1	24	12	47	70	Template_0	/5AmMC6/+CT+GC+AG+GT+CT+AG+AT+AC+GT+AG+AT+AA/3AmMO/
24_F2	73.1	24	12	47	70	Template_0	/5AmMC6/C+TG+CA+GG+TC+TA+GA+TA+CG+TA+GA+TA+A/3AmMO/
24_R1	69	24	12	70	47	Template_0	/5AmMC6/+TT+AT+CT+AC+GT+AT+CT+AG+AC+CT+GC+AG/3AmMO/
24_R2	74.7	24	12	70	47	Template_0	/5AmMC6/T+TA+TC+TA+CG+TA+TC+TA+GA+CC+TG+CA+G/3AmMO/
24D_F2	78.2	24	12	47	NA	Template_0	/5AmMC6/C+TG+CA+GG+TC+TA+GA+TA+CG+TA+GG+AG+G/3AmMO/
24D_R2	80.8	24	12	47	NA	Template_0	/5AmMC6/C+CT+CC+TA+CG+TA+TC+TA+GA+CC+TG+CA+G/3AmMO/
30_F1	75.8	30	15	47	76	Template_0	/5AmMC6/+CT+GC+AG+GT+CT+AG+AT+AC+GT+AG+AT+AA+GT+AG+CA/3AmMO/
30_F2	78.4	30	15	47	76	Template_0	/5AmMC6/C+TG+CA+GG+TC+TA+GA+TA+CG+TA+GA+TA+AG+TA+GC+A/3AmMO/
30_R1	75.5	30	15	76	47	Template_0	/5AmMC6/+TG+CT+AC+TT+AT+CT+AC+GT+AT+CT+AG+AC+CT+GC+AG/3AmMO/
30_R2	81.1	30	15	76	47	Template_0	/5AmMC6/T+GC+TA+CT+TA+TC+TA+CG+TA+TC+TA+GA+CC+TG+CA+G/3AmMO/
B4_F1	79.5	22	11	103	124	Template_0	/5AmMC6/+AA+CC+CC+TA+GT+GA+TG+GA+GT+TG+GC/3AmMO/
B4_F2	80.3	22	11	103	124	Template_0	/5AmMC6/A+AC+CC+CT+AG+TG+AT+GG+AG+TT+GG+C/3AmMO/
B4_R1	76.8	22	11	124	103	Template_0	/5AmMC6/+GC+CA+AC+TC+CA+TC+AC+TA+GG+GG+TT/3AmMO/
B4_R2	81.2	22	11	124	103	Template_0	/5AmMC6/G+CC+AA+CT+CC+AT+CA+CT+AG+GG+GT+T/3AmMO/
Tile_1F1	80.1	22	11	27	48	Template_0	/5AmMC6/+TC+AG+CG+AT+GT+CC+GA+CG+AT+AC+CT/3AmMO/
Tile_1R1	77.4	22	11	48	27	Template_0	/5AmMC6/+AG+GT+AT+CG+TC+GG+AC+AT+CG+CT+GA/3AmMO/
Tile_2F1	64.1	22	11	51	72	Template_0	/5AmMC6/+AG+GT+CT+AG+AT+AC+GT+AG+AT+AA+GT/3AmMO/
Tile_2R1	64.5	22	11	72	51	Template_0	/5AmMC6/+AC+TT+AT+CT+AC+GT+AT+CT+AG+AC+CT/3AmMO/
Tile_3F1	71.3	22	11	75	96	Template_0	/5AmMC6/+CA+TG+GC+GG+GT+TA+AT+CA+TT+AA+CT/3AmMO/
Tile_3R1	70.8	22	11	96	75	Template_0	/5AmMC6/+AG+TT+AA+TG+AT+TA+AC+CC+GC+CA+TG/3AmMO/
Tile_4F1	77.7	22	11	99	120	Template_0	/5AmMC6/+AA+GG+AA+CC+CC+TA+GT+GA+TG+GA+GT/3AmMO/
Tile_4R1	74.6	22	11	120	99	Template_0	/5AmMC6/+AC+TC+CA+TC+AC+TA+GG+GG+TT+CC+TT/3AmMO/
Tile_5F1	75	22	11	123	144	Template_0	/5AmMC6/+GC+TG+AG+GT+GA+AC+GA+CG+AG+TT+AC/3AmMO/
Tile_5R1	75	22	11	144	123	Template_0	/5AmMC6/+GT+AA+CT+CG+TC+GT+TC+AC+CT+CA+GC/3AmMO/
A1AT_F1_2	67.3	17	8	chr14:94378610	chr14:94378594	A1AT	/5AmMC6/G+AG+AA+AG+GG+AC+TG+AA+GC/3AmMO/
A1AT_F3_2	67.4	16	8	chr14:94378612	chr14:94378597	A1AT	/5AmMC6/A+CG+AG+AA+AG+GG+AC+TG+A/3AmMO/
A1AT_F5_2	67.4	16	8	chr14:94378614	chr14:94378599	A1AT	/5AmMC6/C+GA+CG+AG+AA+AG+GG+AC+T/3AmMO/
A1AT_F7_2	67.9	16	8	chr14:94378616	chr14:94378601	A1AT	/5AmMC6/A+TC+GA+CG+AG+AA+AG+GG+A/3AmMO/
A1AT_R1_2	69	16	8	chr14:94378610	chr14:94378625	A1AT	/5AmMC6/C+GT+CG+AT+GG+TC+AG+CA+C/3AmMO/
A1AT_R3_2	66.6	16	8	chr14:94378608	chr14:94378623	A1AT	/5AmMC6/C+TC+GT+CG+AT+GG+TC+AG+C/3AmMO/
A1AT_R5_2	67	17	8	chr14:94378606	chr14:94378622	A1AT	/5AmMC6/T+TC+TC+GT+CG+AT+GG+TC+AG/3AmMO/
A1AT_R7_2	64.5	17	8	chr14:94378604	chr14:94378620	A1AT	/5AmMC6/C+TT+TC+TC+GT+CG+AT+GG+TC/3AmMO/
Primers	Pred Tm	Length	# LNAs	Oligo Start	Oligo End	Intended Target	Sequence
F1	56.9	22	0	3	24	Template_0	TTACGCTCAGGATGCTTACACC
R1	56.6	22	0	172	151	Template_0	GGACTCGAGGCTATGTTCGTAG
F3	55.9	22	0	7	28	Template_0	GCTCAGGATGCTTACACCATTC
R3a	56	26	0	114	89	Template_0	TCACTAGGGGTTCCTTGTAGTTAATG
R3b	56.3	21	0	127	107	Template_0	TCAGCCAACTCCATCACTAGG
66 Set 1	57.5	22	0	5 (D)	26 (D)	Template_D	AAGACCGCCATCCAGAACTACA
R1-2	57.4	21	0	153 (D)	133 (D)	Template_D	ACTTAAACTTCCGCATGGCGT
MR19_F2	54.3	21	0	chr14:94379165	chr14:94379145	A1AT	ACAGAAAGGTTTGGGCTAAGT
A1ATR_R1	54	23	0	chr14:94378520	chr14:94378542	A1AT	AGACAAAGGGTTTGTTGAACTTG
Templates	Pred Tm	Length	# LNAs	Oligo Start	Oligo End		Sequence
Template_0	NA	175	0	1	175		CCTTACGCTCAGGATGCTTACACCATTCAGCGATGTCCGACGATACCTGCAGGTCTAGATACGTAGATAAGTAGCATGGCGGGTTAATCATTAACTACAAGGAACCCCTAGTGATGGAGTTGGCTGAGGTGAACGACGAGTTACGCTGTTCTACGAACATAGCCTCGAGTCCGAT
Template_A1	NA	175	0	1	175		CCTTACGCTCAGGATGCTTACACCATTCAGCGATGTCCGACGATAACTGCAGGTCTAGATACGTAGATAAGTAGCAAGGCGGGTTAATCATTAACTTCAAGAAACCCCTAGTGATGGAGTTGGCCGAGGTGAACGACGAGTTACTCTGTTCTACGAACATAGCCTCGAGTCCGAT
Template_A2	NA	175	0	1	175		CCTTACGCTCAGGATGCTTACACCAATCAGCGATGTCCGACGATACCTTAAGGTCTAGATACGTAGATAAGTTACATGGCGGGTTAATCATTAACTTAAAGGAACCCCTAGTGATGGAGTCAGCTGAGGTGAACGACGAGTTACTCTGTTCTACGAACATAGCCTCGAGTCCGAT
Template_D	NA	156	0	1	156		GGTCAAGACCGCCATCCAGAACTACAAGCCTGCAGGTCTAGATACGTAGGAGGCCAACATGGTGAAAGTCTBHVDBHTGGTGGCGCGTGCCTGTAATGGTAAGTCTCTGCGCGCTCGCTCGCTCTACTCGGACGCCATGCGGAAGTTTAAGTGAGG
Template_U	NA	225	0	1	225		CCTTACGCTCAGGATGCTTACACCATTCAGCGATGTCCGACGATGGAGTTCCTGATGTATCCCTATACTAATGGCGATGAAATCAATGGCGACCTATACGGATAATAGATTTCTGCCGAGCCTGCCCAGTGCCTCGAACACCAGTGCCTCGGAACTTAACGGGTTGTAGCCGATTGAGGTGAACGACGAGTTACGCTGTTCTACGAACATAGCCTCGAGTCCGAT
